# Supplementary material for: Actin Retrograde Flow Regulated by the Wiskott–Aldrich Syndrome Protein Drives the Natural Killer Cell Response
Source: Cancers (Basel). 2022 Aug 2;14(15):3756. doi: 10.3390/cancers14153756 (PMC9367451; doi:10.3390/cancers14153756)
Supplement: Supplementary file 1 [file cancers-14-03756-s001.zip]

Archive with 3 entries (3 files):
- Video S2: WASp KO.avi
- Video S1: WT.avi
- Video S3: WT+Y-27.avi
